# Supplementary material for: OCT Intensity of the Region between Outer Retina Band 2 and Band 3 as a Biomarker for Retinal Degeneration and Therapy
Source: Bioengineering (Basel). 2024 May 1;11(5):449. doi: 10.3390/bioengineering11050449 (PMC11118669; doi:10.3390/bioengineering11050449)
Supplement: Supplementary file 1 [file bioengineering-11-00449-s001.zip]

Archive with 1 entries (1 files):
- bioengineering-2928181-supplementary.pdf
